# Supplementary material for: Dataset of Cavendish banana transcriptome in response to chitosan coating application
Source: Data Brief. 2020 Feb 26;29:105337. doi: 10.1016/j.dib.2020.105337 (PMC7066065; doi:10.1016/j.dib.2020.105337)
Supplement: Multimedia component 1 [file mmc1.xml]

<?xml version="1.0" encoding="utf-8" standalone="no"?>
<data>
  <datasets>
    <author>fenny@sith.itb.ac.id</author>
    <type>0</type>
    <dataset>
      <value>6</value>
      <reason>Other (please explain)</reason>
      <comments>The data were deposited in NCBI's Gene Expression Omnibus (GEO) and are accessible through GEO Series accession number GSE139457 (https://www.ncbi.nlm.nih.gov/geo/query/acc.cgi?acc=GSE139457), and were discussed in this article data</comments>
    </dataset>
  </datasets>
</data>
